# Supplementary material for: Analysis of the spatiotemporal evolution of birth rates and influencing factors in the Yangtze River Basin
Source: PLoS One. 2024 Dec 31;19(12):e0316139. doi: 10.1371/journal.pone.0316139 (PMC11687700; doi:10.1371/journal.pone.0316139)
Supplement: S1 Table — (XLSX) [file pone.0316139.s001.xlsx]

## Sheet: S1 Average birth rate
	birth rate	average growth rate
Shanghai	4.35	-0.158235
Jiangshu	5.23	-0.235882
Anhui	7.16	-0.31
Jiangxi	7.19	-0.388235
Hubei	6.08	-0.156471
Hunan	6.23	-0.333529
Chongqing	5.98	-0.201176
Sichuan	6.39	-0.194706
Yunnan	8.14	-0.387059
Xizhang	14.24	-0.217647
Qinghai	10.6	-0.3

## Sheet: S2 Annual data of birth rate
	2006	2007	2008	2009	2010	2011	2012	2013	2014	2015	2016	2017	2018	2019	2020	2021	2022	2023
Birth rate of the first category	6	6	7	7	6	7	7	8	8	9	9	9	9	9	9	3	2	2
Birth rate of the second category	5	5	4	4	5	4	3	3	3	2	2	2	2	2	2	6	4	3
Birth rate of the third category	0	0	0	0	0	0	1	0	0	0	0	0	0	0	0	2	5	6

## Sheet: S3Information of the birth rate
	2006	2007	2008	2009	2010	2011	2012	2013	2014	2015	2016	2017	2018	2019	2020	2021	2022	2023
Shanghai	7.04	7.47	9.07	8.89	8.64	7.05	6.97	9.56	8.18	8.35	7.52	9	8.1	7.2	7	5.02	4.67	4.35
Jiangshu	9.24	9.36	9.37	9.34	9.55	9.73	9.59	9.44	9.44	9.45	9.05	9.76	9.71	9.32	9.12	6.65	5.65	5.23
Anhui	11.1	10.29	10.38	10.2	10.22	10.27	9.47	10.12	10.01	10.51	10.52	11.22	11.92	11.02	10.51	7.13	6.9	6.28
Jiangxi	12.43	12.6	12.75	13.05	13.07	12.7	12.23	13	12.88	12.86	12.92	13.02	14.07	12.41	12.03	9.45	8.05	7.16
Hubei	13.79	13.8	13.86	13.92	13.87	13.72	13.48	13.46	13.19	13.24	13.2	13.45	13.79	13.43	12.59	9.48	8.34	7.19
Hunan	8.74	9.08	9.19	9.21	9.48	10.36	10.39	11	11.08	11.86	10.74	12.04	12.6	11.54	11.35	8.28	6.98	6.08
Chongqing	11.9	11.92	11.96	12.68	13.05	13.1	13.35	13.58	13.5	13.52	13.58	13.57	13.27	12.19	10.39	8.53	7.13	6.23
Sichuan	9.4	9.9	10.1	10.1	9.9	9.17	9.88	10.86	10.37	10.67	11.05	11.77	11.18	11.02	10.48	7.47	6.49	5.98
Yunnan	9.7	9.14	9.21	9.54	9.15	8.93	9.79	9.89	9.9	10.22	10.3	10.48	11.26	11.05	10.7	7.6	6.85	6.39
Xizhang	14.59	13.97	13.28	13.49	13.65	13.96	13.31	13.27	13.05	12.98	13	13.43	13.98	13.9	13.65	13.7	12.17	11.03
Qinghai	14.72	13.2	13.08	12.63	12.53	13.1	12.71	12.63	12.6	12.65	12.88	13.16	13.53	13.19	12.63	10.96	9.35	8.14

## Sheet: S4  Influencing factors
	2006														2007														2008														2009
	Birth rate	Aging rate	Per capita GDP	The proportion of production output value of the primary industry	The proportion of production output value of the tertiary industry	Proportion of female population	Female illiteracy rates	Disposable income	The per capita consumptive expenditure	Urbanization rate	Proportion of higher education	Total dependency ratio	Proportion of children 's upbringing	Proportion of elderly population dependency	Birth rate	Aging rate	Per capita GDP	The proportion of production output value of the primary industry	The proportion of production output value of the tertiary industry	Proportion of female population	Female illiteracy rates	Disposable income	The per capita consumptive expenditure	Urbanization rate	Proportion of higher education	Total dependency ratio	Proportion of children 's upbringing	Proportion of elderly population dependency	Birth rate	Aging rate	Per capita GDP	The proportion of production output value of the primary industry	The proportion of production output value of the tertiary industry	Proportion of female population	Female illiteracy rates	Disposable income	The per capita consumptive expenditure	Urbanization rate	Proportion of higher education	Total dependency ratio	Proportion of children 's upbringing	Proportion of elderly population dependency	Birth rate	Aging rate	Per capita GDP	The proportion of production output value of the primary industry	The proportion of production output value of the tertiary industry	Proportion of female population	Female illiteracy rates
Shanghai	7.04	11.9647	51474	0.9	50.5	0.496841	8.61	18645	13773.4	89.09	0.178441	26.53	11.39	15.14	7.47	14.4145	57695	0.9	50.6	0.503238	8.02	20667.9	14761.8	88.7	0.218309	29.05	10.45	18.6	9.07	14.2507	66367	0.8	52.6	0.501796	6.63	23622.7	17255.4	88.7	0.213408	28.56	10.24	18.32	8.89	13.0414	73124	0.8	53.7	0.499585	6.4
Jiangshu	9.24	10.8671	24560	8	35.4	0.509331	15.24	12318.6	8621.82	50.11	0.0680041	35.88	21.11	14.77	9.36	11.0588	28814	7.1	36.3	0.513026	14.15	14084.3	9628.59	51.9	0.0723743	35.19	20.24	14.95	9.37	11.152	33928	7.1	37.4	0.511287	12.35	16378	10715.1	53.2	0.0811511	34.07	19.12	14.95	9.34	11.7366	39622	6.9	38.1	0.51265	12.15
Anhui	12.43	10.0919	8675.14	18	40.7	0.498021	26.82	8470.68	6367.67	35.5	0.0384585	49.66	34.56	15.1	12.6	10.2092	10055	16.7	40.2	0.490999	23.74	9771.05	7294.73	37.1	0.0472133	46.08	31.16	14.91	12.75	10.5037	12045	16.3	39	0.493946	24.02	11473.6	8531.9	38.7	0.0393396	45.72	30.41	15.31	13.05	10.7445	14485	16	37.4	0.487027	20.96
Jiangxiu	13.79	8.43619	9440	17.9	34.8	0.49104	15.96	8619.66	6109.39	37	0.0385304	50.45	37.76	12.69	13.8	8.49285	10798	16.8	33.5	0.487509	13.96	9551.12	6645.54	38.68	0.0474089	49.29	36.61	12.68	13.86	8.9473	12633	16.5	31.9	0.488647	11.29	11451.7	7810.73	39.8	0.0722067	46.19	33.11	13.08	13.92	8.38402	14781	16.4	30.9	0.488857	9.98
Hubei	8.74	9.17065	11431	16.6	40.3	0.491297	18.27	8785.94	6736.56	43.2	0.0507495	39	26.25	12.75	9.08	9.79273	13296	15	40.6	0.493895	14.69	9802.65	7397.32	43.8	0.0771247	36.56	23.19	13.37	9.19	9.88208	16206	14.9	42.1	0.491662	12.8	11485.8	8701.18	44.3	0.0815723	34.39	21.1	13.28	9.21	10.1302	19860	15.7	40.5	0.492911	11.19
Hunan	11.9	10.1267	10426	19.6	40.5	0.488589	12.76	9523.97	7504.99	37	0.0448955	40.53	26.3	14.23	11.92	10.5553	11950	17.6	40.8	0.490552	9.94	10504.7	8169.3	38.71	0.0506937	39.98	25.21	14.78	11.96	10.3302	14492	17.7	39.8	0.484858	8.21	12293.5	8990.72	40.45	0.0616764	37.19	23.02	14.17	12.68	10.5103	17521	18	37.8	0.482844	8.89
Congqing	9.4	10.9659	10982	15.1	43.9	0.496113	16.59	10243.5	8623.29	45.2	0.0463055	46.27	30.23	16.04	9.9	11.4478	12457	12.2	44.8	0.493674	13.84	11569.7	9398.69	46.7	0.0449447	44.72	28.16	16.57	10.1	11.6828	14660	11.7	42.4	0.493694	11.65	12590.8	9890.31	48.34	0.0376971	44.11	27.27	16.84	10.1	11.9593	18025	11.3	41	0.49587	11
Sichuan	9.7	10.9173	9060	20.1	38.4	0.501404	23.1	8385.96	6891.27	33	0.0348315	48.74	32.5	16.24	9.14	11.3005	10546	18.5	37.8	0.492047	18.04	9350.11	7524.81	34.3	0.0450976	45.33	28.91	16.42	9.21	10.9852	12893	19.3	36.5	0.497174	15.24	11098.3	8691.99	35.6	0.0409821	43.11	27.39	15.72	9.54	11.4484	15378	18.9	34.8	0.493489	14.71
Yunan	14.72	7.52497	7835	19.3	39.5	0.484087	28.41	9265.9	6996.9	29.5	0.0337313	46.29	35.28	11.01	13.2	7.52436	8970	18.7	38.5	0.482724	23.42	10069.9	7379.81	30.5	0.0310395	43.31	32.53	10.78	13.08	7.44869	10540	17.7	39.1	0.484698	22.74	11496.1	7921.83	31.6	0.0402499	42.81	32.17	10.64	12.63	7.87603	12587	17.9	39.1	0.480084	19.29
Xizhang	17.94	0.818787	9114	19.1	55.6	0.505018	55.76	9431.18	8617.11	26.65	0.00888633	50.29	41.03	9.26	17.4	6.41026	10430	17.5	55	0.510878	57.17	8941.08	6192.57	28.21	0.0105887	44.69	35.45	9.25	16.4	6.64863	12109	16	55.2	0.509084	44.77	11130.9	7532.07	28.3	0.0120783	39.57	30.31	9.26	15.5	6.67702	13861	15.3	55.5	0.513587	46.8
Qihai	15.7	0.782543	10044.7	12	39.3	0.49475	33.18	8057.85	6245.26	39.25	0.0711085	43.08	34.44	8.64	15.24	6.97168	11762	10.9	37.5	0.492177	26.8	9000.35	6530.11	39.26	0.0595162	41.96	32.07	9.89	14.93	6.52131	14257	10.6	36	0.493162	25.91	10276.1	7512.39	40.07	0.0707416	40.74	31.55	9.19	14.49	6.85041	17389	11	34	0.496105	23.67
[truncated: 203 more columns]
